# Supplementary material for: Botulinum Toxin Effects on Biochemical Biomarkers Related to Inflammation-Associated Head and Neck Chronic Conditions: A Systematic Review of Preclinical Research
Source: Toxins (Basel). 2025 Jul 29;17(8):377. doi: 10.3390/toxins17080377 (PMC12390450; doi:10.3390/toxins17080377)
Supplement: Supplementary file 1 [file toxins-17-00377-s001.zip]

Archive with 10 entries (10 files):
- SR2. file S1. Rayyan report.pdf
- SR2. file S10. Search Table S7 and S8.pdf
- SR2. file S2 Table S1. Included Vs Excluded (requiring adjudication). docx.pdf
- SR2. file S3. Table S2. Summary of findings.pdf
- SR2. file S4. Table S3. RoB.pdf
- SR2. file S5. Table S4. Biomarkers_single experiments.pdf
- SR2. file S6. Table S5. GRADE_single experiments.pdf
- SR2. file S7. Table S6. Synopsis of outcomes.pdf
- SR2. file S8. GRADE Justification.pdf
- SR2. file S9.PRISMAchecklist.pdf
